# Supplementary material for: Biology of Superpowers: A Curriculum Activity for Teaching Adaptation, Trade-offs, and Organismal Diversity
Source: Integr Org Biol. 2026 May 18;8(1):obag023. doi: 10.1093/iob/obag023 (PMC13213587; doi:10.1093/iob/obag023)
Supplement: obag023_Supplemental_Files [file obag023_supplemental_files.zip]

Archive with 3 entries (3 files):
- S1_Biology of Superpowers-majors_Evolution Course_REVISED.docx
- S2_Biology of Superpowers-Non-Majors_REVISED.docx
- S3_Organizer Templates.docx
